# Supplementary material for: Integrated Serosurveillance of Infectious Diseases Using Multiplex Bead Assays: A Systematic Review
Source: Trop Med Infect Dis. 2025 Jan 10;10(1):19. doi: 10.3390/tropicalmed10010019 (PMC11769346; doi:10.3390/tropicalmed10010019)
Supplement: Supplementary file 1 [file tropicalmed-10-00019-s001.zip]

Archive with 1 entries (1 files):
- tropicalmed-3411107-supplementary.pdf
